# Supplementary material for: Association of KIR Genes with Middle East Respiratory Syndrome Coronavirus Infection in South Koreans
Source: J Clin Med. 2024 Jan 2;13(1):258. doi: 10.3390/jcm13010258 (PMC10779705; doi:10.3390/jcm13010258)
Supplement: Supplementary file 1 [file jcm-13-00258-s001.zip]

Archive with 1 entries (1 files):
- jcm-2710518-supplementary.pdf
